# Supplementary material for: A New Species Amecephala micra sp. nov. (Hemiptera: Liadopsyllidae) from Mid-Cretaceous Myanmar Amber
Source: Insects. 2025 Mar 13;16(3):302. doi: 10.3390/insects16030302 (PMC11943161; doi:10.3390/insects16030302)
Supplement: Supplementary file 1 [file insects-16-00302-s001.zip]

Archive with 1 entries (1 files):
- insects-3504428-supplementary.pdf
